# Supplementary material for: Sperm physiology and in vitro fertilising ability rely on basal metabolic activity: insights from the pig model
Source: Commun Biol. 2023 Mar 30;6:344. doi: 10.1038/s42003-023-04715-3 (PMC10063579; doi:10.1038/s42003-023-04715-3)
Supplement: Supplementary file 4 — Supplemenary Data [file 42003_2023_4715_MOESM4_ESM.csv]

Id,"Total Motility","Progressive Motility","Sperm w/ normal morphology","Viable sperm","Viable sperm w/ intact acrosome","Intracellular calcium levels","Sperm mitochondrial potential","Fertilisation Rate","Total embryos","Morulae","Early blastocyst/blastocyst","Hatching/Hatched blastocyst","Morulae and total blastocyst","Developmental ratio","Developmental competency fertilised oocyte","Lactate",…
M1 7	86.58	77.49	94.35	94.2	0.98	0.07	0.99	20	34.88	9.3	11.63	2.33	23.26	2	1.88	12.14	418.81	4.07	7.75	13.45	3.65	2.08	0.2	1.65	34.498352553542	0.01	1.9	1.73	0.27	0.57	201.58	0.4	0.21
M2 8	72.83	50.22	67.45	81.81	0.98	0.09	0.97	27.5	39.47	13.16	5.26	0	18.42	0.88	1.36	256.72	234	4.98	12.23	11.87	12.87	3.77	2.21	0.55	0.911498909317544	0.02	2.46	0.97	1.08	0.29	62.06	0.11	0.05
M3 10	85.32	52.39	93.5	84.93	0.97	1.29	4.29	33.33	63.83	21.28	6.38	0	27.66	0.76	1.88	50.74	110.5	0.64	2.67	2.63	1.51	1.01	2.2	1.14	2.17776901852582	0.01	4.15	0.98	0.57	0.67	109.73	1.77	0.43
M4 2	94.12	87.01	99	89.68	0.96	1.03	0.89	27.5	65.12	20.93	11.63	2.33	34.88	1.15	2.55	33.17	161.89	0.91	7.3	16.03	4.61	1.65	0.53	1.88	4.88061501356647	0.01	8.01	2.2	0.29	0.36	98.26	2.06	0.26
M5 92.57	86.04	96.2	90.25	1	0.9	0.94	41.03	60	25	15	2.5	42.5	2.43	1.5	46.3	203.65	1.12	8.21	10.83	2.82	1.58	0.21	2.56	4.39848812095032	0.01	7.32	1.32	0.26	0.56	128.87	2.28	0.31
M6 6	96.77	81.6	98.5	89.64	1.02	0.62	1.21	63.41	58.93	10.71	26.79	1.79	39.29	2	1.27	80.11	229.18	1.07	2.21	27.75	4.36	1.47	0.25	1.9	2.86081637748096	0.005	2.06	12.54	0.16	0.34	155.98	1.77	0.86
M7 8	88.28	82.39	96.2	93.35	1	1.04	0.96	45.65	51.61	16.13	22.58	6.45	45.16	7	1.52	2.895	181.91	1.02	3.65	3.94	1.13	1.25	0.005	0.92	62.8359240069085	0.01	3.59	1.08	0.29	1.11	145.35	0.91	0.25
M8 1	87.26	73.7	97.23	94.25	0.98	2.9	0.87	28.57	42.86	14.29	14.29	0	28.57	2	1.8	35.87	20.3	0.12	2.92	1.7	1.12	0.6	0.005	1.58	0.565932534151101	0.01	24.25	0.58	0.66	0.53	34.07	13.13	0.54
M9 2	91.47	73.76	96.45	93.12	0.96	3.32	0.96	37.78	42.86	14.29	24.49	0	38.78	9.5	1.24	12.95	30.68	0.19	1.76	4.23	1.46	0.73	0.005	1.4	2.36911196911197	0.01	9.34	2.4	0.34	0.5	42.04	7.44	0.8
M10 3	89.3	70.57	85.98	91.65	1.01	6.11	0.96	45.24	54.9	9.8	21.57	0	31.37	1.33	1.47	84.36	32.76	0.18	2.31	4.05	1.01	0.53	0.08	1.43	0.388335704125178	0.01	12.8	1.76	0.25	0.53	61.54	7.92	0.62
M11 4	90.32	68.32	94.71	92.5	1.01	6.37	0.9	55.56	38.18	5.45	23.64	0	29.09	3.2	0.84	25.04	22.69	0.18	2.42	1.9	1.24	0.85	0.01	0.9	0.906150159744409	0.01	13.51	0.78	0.65	0.68	26.72	5.02	0.37
M12 5	93.05	66.82	96.9	92.03	0.99	6.3	1.01	42.5	34.09	11.36	11.36	0	22.73	2	0.88	77.37	28.37	0.21	5.7	2.87	3.17	1.34	0.1	1.41	0.366679591572961	0.01	27	0.5	1.1	0.42	21.17	6.71	0.25
M13 6	86.84	71.27	85.01	87.68	1.06	6.49	1.08	38.64	31.58	5.26	5.26	0	10.53	0.5	0.71	243.12	12.86	0.11	1.32	19.5	3.13	1.37	0.33	1.37	0.0528956893715038	0.01	12.47	14.83	0.16	0.44	9.36	12.96	1.04
M14 7	88.88	66.71	93.25	91.08	0.95	3.92	1	34.88	41.46	4.88	7.32	0	12.2	0.42	1.13	15.82	18.5	0.14	1.42	7.31	2.39	1.5	0.08	2.41	1.16940581542351	0.01	10.33	5.15	0.33	0.63	12.34	17.56	1.7
M15 8	87.96	76.69	97.78	92.76	1.04	3.56	1.02	29.27	27.91	2.33	6.98	0	9.3	0.5	1	50.41	16.12	0.1	1.57	2.33	0.87	0.69	0.06	1.31	0.319777821860742	0.01	15.65	1.48	0.37	0.79	23.26	13.03	0.83
M16 9	83.92	71	93.57	85.7	1	1.74	0.88	21.62	35.29	20.59	2.94	0	23.53	2	1.5	5.79	13.25	0.09	1.22	6.99	1.46	4.09	0.04	1.08	2.28842832469775	0.01	12.85	5.74	0.21	2.8	3.24	11.4	0.89
